# Supplementary material for: Evolution of genomic sequence inhomogeneity at mid-range scales
Source: BMC Genomics. 2009 Nov 5;10:513. doi: 10.1186/1471-2164-10-513 (PMC2779198; doi:10.1186/1471-2164-10-513)
Supplement: Additional file 1 — S1 - SNP dataset. Complete set of data representing the number of occurrences of major, middle, minor and rare SNPs in all X MRI regions (where X could represent either a two-base combination [GC, AG, GT, etc.] or a single base) and their corresponding control regions, which have an average nucleotide composition for the respective X. [file 1471-2164-10-513-S1.xls]

## Sheet: Sheet1
Supplementary Table S1
GC MRI REGIONS	GC Rich	non GC Rich	GC Average
Avg GC content (%)	0.712715	0.200379	0.406907
major SNPs ([AT]->[GC]):	365	688	151404
major SNPs ([GC]->[AT]):	700	455	123557
middle SNPs ([AT]->[GC]):	1197	3303	658643
middle SNPs ([GC]->[AT]):	4493	2148	707090
minor SNPs ([AT]->[GC]):	627	2431	452046
minor SNPs ([GC]->[AT]):	3310	1469	533913
veryrare SNPs ([AT]->[GC]):	483	1429	252603
veryrare SNPs ([GC]->[AT]):	3294	824	323430
GT MRI REGIONS	GT Rich	non GT Rich	GT Average
Avg GT content (%)	0.698396	0.30101	0.500007
major SNPs ([AC]->[GT]):	325	257	135693
major SNPs ([GT]->[AC]):	313	267	136029
middle SNPs ([AC]->[GT]):	1419	1490	678897
middle SNPs ([GT]->[AC]):	1812	1111	677630
minor SNPs ([AC]->[GT]):	851	994	488924
minor SNPs ([GT]->[AC]):	1287	703	489337
veryrare SNPs ([AC]->[GT]):	440	592	286952
veryrare SNPs ([GT]->[AC]):	779	354	286170
GA MRI REGIONS	GA Rich	non GA Rich	GA Average
Avg GA content (%)	0.699777	0.300547	0.499593
major SNPs ([TC]->[AG]):	366	387	45846
major SNPs ([AG]->[TC]):	497	358	45741
middle SNPs ([TC]->[AG]):	1939	2619	255252
middle SNPs ([AG]->[TC]):	3014	1745	255122
minor SNPs ([TC]->[AG]):	1199	1880	183317
minor SNPs ([AG]->[TC]):	2142	1107	183928
veryrare SNPs ([TC]->[AG]):	667	1140	106831
veryrare SNPs ([AG]->[TC]):	1192	607	106482
A MRI REGIONS	A Rich	non A Rich	A Average
Avg A content (%)	0.494612	0.128645	0.294031
major SNPs ([TCG]->[A]):	1364	841	70117
major SNPs ([A]->[TCG]):	1736	1017	83229
middle SNPs ([TCG]->[A]):	7077	5931	397843
middle SNPs ([A]->[TCG]):	9575	3349	373254
minor SNPs ([TCG]->[A]):	4640	4666	298658
minor SNPs ([A]->[TCG]):	6744	1936	257530
veryrare SNPs ([TCG]->[A]):	2549	3364	179847
veryrare SNPs ([A]->[TCG]):	3541	1044	144782
T MRI REGIONS	T Rich	non T Rich	T Average
Avg T content (%)	0.494678	0.128865	0.29428
major SNPs ([ACG]->[T]):	1431	831	69916
major SNPs ([T]->[ACG]):	1846	946	83452
middle SNPs ([ACG]->[T]):	7375	5541	398796
middle SNPs ([T]->[ACG]):	9666	3298	372713
minor SNPs ([ACG]->[T]):	4727	4463	299101
minor SNPs ([T]->[ACG]):	7093	1764	257460
veryrare SNPs ([ACG]->[T]):	2579	3202	180084
veryrare SNPs ([T]->[ACG]):	3879	947	144286
G MRI REGIONS	G Rich	non G Rich	G Average
Avg G content (%)	0.397737	0.0699506	0.201804
major SNPs ([ATC]->[G]):	1583	909	86063
major SNPs ([G]->[ATC]):	1875	828	72169
middle SNPs ([ATC]->[G]):	5496	5535	393144
middle SNPs ([G]->[ATC]):	12741	3522	412683
minor SNPs ([ATC]->[G]):	2930	4383	271765
minor SNPs ([G]->[ATC]):	9632	2141	309842
veryrare SNPs ([ATC]->[G]):	1793	2529	153992
veryrare SNPs ([G]->[ATC]):	7045	1112	186220
C MRI REGIONS	C Rich	non C Rich	C Average
Avg C content (%)	0.39863	0.0700124	0.201736
major SNPs ([ATG]->[C]):	1468	928	86391
major SNPs ([C]->[ATG]):	1911	800	72021
middle SNPs ([ATG]->[C]):	5740	5412	392481
middle SNPs ([C]->[ATG]):	12833	3570	413122
minor SNPs ([ATG]->[C]):	2919	4319	272763
minor SNPs ([C]->[ATG]):	9545	2237	309455
veryrare SNPs ([ATG]->[C]):	1708	2490	153323
veryrare SNPs ([C]->[ATG]):	7120	1201	186272
