# Supplementary material for: Evolution of genomic sequence inhomogeneity at mid-range scales
Source: BMC Genomics. 2009 Nov 5;10:513. doi: 10.1186/1471-2164-10-513 (PMC2779198; doi:10.1186/1471-2164-10-513)
Supplement: Additional file 2 — S2A - Indel data for combination of nts, S2B - Indel data for individual nts. • 2A - Complete set of data representing the total number of X nucleotides (where X represents a two base combination such as GC, AG, GT, etc.) inserted or deleted due to short indels, whose sizes are less than three nucleotides in length, or medium indels, whose sizes range from three to fifty nucleotides in length, for all X MRI regions, and for the control regions, which have an average nucleotide composition for the respective X. • 2B - Complete set of data representing the total number of X nucleotides (where X represents a single base) inserted or deleted due to short indels, whose sizes are less than three nucleotides in length, or medium indels, whose sizes range from three to fifty nucleotides in length, for all X MRI regions, and for the control regions, which have an average nucleotide composition for the respective X. [file 1471-2164-10-513-S2.xls]

## Sheet: Sheet1
Supplementary Table S2A					Supplementary Table S2B
GC MRI REGIONS					A MRI REGIONS
MULTIPOINT INDEL (>3 gaps)	GC Rich	non GC Rich	GC Average		MULTIPOINT INDEL (>3 gaps)	A Rich	non A Rich	A Average
Avg GC content (%)	71.461	20.3276	40.8626		Avg A content (%)	49.6454	12.9001	30.4708
deletion A+T	4450	70651	220752		deletion A	45875	8626	84316
deletion G+C	11740	15065	108783		deletion G+C+T {non A}	32994	74011	177601
insertion A+T	3305	56595	119071		insertion A	36192	2884	50468
insertion G+C	11809	5386	62126		insertion G+C+T {non A}	17430	55500	109600
∆GC	69	-9679	-46657		∆A	-9683	-5742	-33848
∆AT	-1145	-14056	-101681		∆non A	-15564	-18511	-68001
SHORT INDELS (<2 gaps)	GC Rich	non GC Rich	GC Average		SHORT INDELS (<2 gaps)	A Rich	non A Rich	A Average
Avg GC content (%)	71.461	20.3276	40.8626		Avg A content (%)	49.6454	12.9001	30.4708
deletion A+T	1062	21334	80780		deletion A	14896	2253	32812
deletion G+C	2254	5168	42376		deletion G+C+T {non A}	11568	17473	70881
insertion A+T	380	8105	45403		insertion A	7729	605	22478
insertion G+C	1336	579	14995		insertion G+C+T {non A}	2384	6727	40113
∆GC	-918	-4589	-27381		∆A	-7167	-1648	-10334
∆AT	-682	-13229	-35377		∆non A	-9184	-10746	-30768
GT MRI REGIONS					T MRI REGIONS
MULTIPOINT INDEL (>3 gaps)	GT Rich	non GT Rich	GT Average		MULTIPOINT INDEL (>3 gaps)	T Rich	non T Rich	T Average
Avg AC content (%)	69.0515	30.8721	49.9957		Avg T content (%)	49.5013	13.0587	30.4525
deletion A+C	10998	35900	206717		deletion T	52337	8406	86286
deletion G+T	41241	11166	208824		deletion G+C+A {non T}	32275	67314	174050
insertion A+C	5448	36577	119639		insertion T	39450	2943	49703
insertion G+T	40662	5783	120551		insertion G+C+A {non T}	17119	54071	107110
∆AC	-5550	677	-87078		∆T	-12887	-5463	-36583
∆GT	-579	-5383	-88273		∆non T	-15156	-13243	-66940
SHORT INDELS (<2 gaps)	GT Rich	non GT Rich	GT Average		SHORT INDELS (<2 gaps)	T Rich	non T Rich	T Average
Avg AC content (%)	69.0515	30.8721	49.9957		Avg T content (%)	49.5013	13.0587	30.4525
deletion A+C	3677	9368	77721		deletion T	17339	2201	33569
deletion G+T	10722	3671	78974		deletion G+C+A {non T}	11402	15770	69795
insertion A+C	725	4173	44671		insertion T	8377	586	22914
insertion G+T	4464	776	45603		insertion G+C+A {non T}	2474	6297	39678
∆AC	-2952	-5195	-33050		∆T	-8962	-1615	-10655
∆GT	-6258	-2895	-33371		∆non T	-8928	-9473	-30117
GA MRI REGIONS					G MRI REGIONS
MULTIPOINT INDEL (>3 gaps)	GA Rich	non GA Rich	GA Average		MULTIPOINT INDEL (>3 gaps)	G Rich	non G Rich	G Average
Avg GA content (%)	69.7451	30.2238	49.989		Avg G content (%)	40.0964	7.23275	20.4342
deletion G+A	53068	17673	178435		deletion G	17057	6682	51588
deletion C+T	17816	56619	181165		deletion T+C+A {non G}	26563	86293	264562
insertion G+A	38369	7476	108860		insertion G	17594	1346	32921
insertion C+T	7514	38033	109420		insertion T+C+A {non G}	17555	62525	164416
∆GA	-14699	-10197	-69575		∆G	537	-5336	-18667
∆CT	-10302	-18586	-71745		∆non G	-9008	-23768	-100146
SHORT INDELS (<2 gaps)	GA Rich	non GA Rich	GA Average		SHORT INDELS (<2 gaps)	G Rich	non G Rich	G Average
Avg GA content (%)	69.7451	30.2238	49.989		Avg G content (%)	40.0964	7.23275	20.4342
deletion G+A	15555	5050	65491		deletion G	4111	1914	20872
deletion C+T	5146	16730	66608		deletion T+C+A {non G}	6077	21845	101713
insertion G+A	6613	1312	38449		insertion G	2389	170	7759
insertion C+T	1263	6836	38340		insertion T+C+A {non G}	2221	8101	62733
∆GA	-8942	-3738	-27042		∆G	-1722	-1744	-13113
∆CT	-3883	-9894	-28268		∆non G	-3856	-13744	-38980
					C MRI REGIONS
					MULTIPOINT INDEL (>3 gaps)	C Rich	non C Rich	C Average
					Avg C content (%)	40.1392	7.23666	20.4502
					deletion C	16737	6391	52882
					deletion T+G+A {non C}	26697	85129	264729
					insertion C	17556	1394	31894
					insertion T+G+A {non C}	18056	63772	161081
					∆C	819	-4997	-20988
					∆non C	-8641	-21357	-103648
					SHORT INDELS (<2 gaps)	C Rich	non C Rich	C Average
					Avg C content (%)	40.1392	7.23666	20.4502
					deletion C	3882	1868	20507
					deletion T+G+A {non C}	6138	22006	99808
					insertion C	2234	165	7672
					insertion T+G+A {non C}	2361	8086	63125
					∆C	-1648	-1703	-12835
					∆non C	-3777	-13920	-36683
