# Supplementary material for: Evolution of genomic sequence inhomogeneity at mid-range scales
Source: BMC Genomics. 2009 Nov 5;10:513. doi: 10.1186/1471-2164-10-513 (PMC2779198; doi:10.1186/1471-2164-10-513)
Supplement: Additional file 3 — S3 - Dataset of fixed substitutions. Complete set of data representing the number of occurrences of fixed substitutions on all X MRI regions (where X could represent either a two-base combination [GC, AG, GT, etc.] or a single base), and the control regions, which have an average nucleotide composition for the respective X. [file 1471-2164-10-513-S3.xls]

## Sheet: Sheet1
Supplementary Table S3
GC MRI REGIONS	GC Rich	non GC Rich	GC Average
TOTAL No. AT->GC	28257	101790	1664017
TOTAL NO. GC->AT	44973	78722	1395170
TOTAL Neuclotides (L)	17878735	54775409	780583343
GT MRI REGIONS	GT Rich	non GT Rich	GT Average
TOTAL No. AC->GT	63912	62631	2296863
TOTAL NO. GT->AC	62605	62326	2299972
TOTAL Neuclotides (L)	34942524	34601253	1192711075
GA MRI REGIONS	GA Rich	non GA Rich	GA Average
TOTAL No. GA->TC	55349	45921	719390
TOTAL NO. TC->GA	45655	55511	721119
TOTAL Neuclotides (L)	69215018	69976866	978309614
A MRI REGIONS	A Rich	non G+A Rich	A Average
TOTAL No. A->nonA	92225	68422	966600
TOTAL NO. nonA->A	74211	66860	856488
TOTAL Neuclotides (L)	66902358	72373156	800413717
T MRI REGIONS	T Rich	non T Rich	T Average
TOTAL No. T->nonT	92854	67100	961934
TOTAL NO. nonT->T	76375	65495	858144
TOTAL Neuclotides (L)	67805198	71082740	800811487
G MRI REGIONS	G Rich	non G Rich	G Average
TOTAL No. G->nonG	93059	43004	984588
TOTAL NO. nonG->nonG	66086	48214	1124611
TOTAL Neuclotides (L)	52027684	60403314	884713535
C MRI REGIONS	C Rich	non C Rich	C Average
TOTAL No. C->nonC	91642	42750	984160
TOTAL NO. nonC->C	65945	48315	1119946
TOTAL Neuclotides (L)	51976831	60417430	883921526
